# Supplementary material for: Molecular mechanisms and clinical significance of the glioma metabolic-immune axis: a comprehensive review
Source: Front Immunol. 2026 May 19;17:1818249. doi: 10.3389/fimmu.2026.1818249 (PMC13226479; doi:10.3389/fimmu.2026.1818249)
Supplement: Supplementary file 1 [file DataSheet1.csv]

Table S1. Representative ongoing or completed clinical trials evaluating metabolic-targeted therapy combined with immunotherapy in glioma and related solid tumors
NCT Identifier	Tumor type	Metabolic target/agent	Immunotherapy	Phase	Status/key note
NCT04056910	Advanced IDH1-mutant solid tumors (including glioma subsets)	Ivosidenib (IDH1 inhibitor)	Nivolumab	I	Evaluating safety, tolerability, and preliminary antitumor activity of IDH1 inhibition combined with PD-1 blockade
NCT05484622	IDH-mutant glioma	Vorasidenib (dual IDH1/2 inhibitor)	Pembrolizumab	I/II	Ongoing study assessing safety and immune-modulating potential in IDH-mutant glioma
NCT02327078	Recurrent malignant glioma/ solid tumors	Indoximod (IDO pathway inhibitor)	Pembrolizumab/ checkpoint-based combinations	I/II	Explores whether tryptophan metabolism targeting can enhance immune response
NCT04047862	Advanced solid tumors	Linrodostat (IDO1 inhibitor)	Nivolumab	I/II	Relevant for kynurenine-pathway targeting and immune reactivation
NCT02655822	Advanced solid tumors	CPI-444/ ciforadenant (A2A receptor antagonist)	Atezolizumab	I/Ib	Targets adenosine-mediated immunosuppression; provides translational relevance to CD39/CD73 axis
NCT05024006	Advanced solid tumors	Quemliclustat (CD73 inhibitor)	Zimberelimab/ chemotherapy combinations	II	Illustrates emerging clinical targeting of extracellular adenosine metabolism
NCT04944965	Advanced solid tumors	Lactate metabolism-related intervention/ LDH-associated strategy	PD-1/PD-L1-based immunotherapy	Early phase	Representative of emerging lactate-targeted immunometabolic approaches; glioma-specific validation remains needed
